# Supplementary material for: A Meta-Analysis of Bacterial Communities in Food Processing Facilities: Driving Forces for Assembly of Core and Accessory Microbiomes across Different Food Commodities
Source: Microorganisms. 2023 Jun 14;11(6):1575. doi: 10.3390/microorganisms11061575 (PMC10304558; doi:10.3390/microorganisms11061575)
Supplement: Supplementary file 1 [file microorganisms-11-01575-s001.zip]

Archive with 2 entries (2 files):
- microorganisms-2418678-supplementary.pdf
- microorganisms-2418678-Table S1 submitted.xlsx
